# Supplementary material for: Genome-wide investigation to assess copy number variants in the Italian local chicken population
Source: J Anim Sci Biotechnol. 2024 Jan 3;15:2. doi: 10.1186/s40104-023-00965-7 (PMC10763469; doi:10.1186/s40104-023-00965-7)
Supplement: Supplementary file 5 — Additional file 5. Candidate genes identified in at least 5 animals among breeds. [file 40104_2023_965_MOESM5_ESM.xlsx]

## Sheet: Foglio1
Additional file 5: Candidate genes identified in at least 5 animals among breeds. Genes: annotated genes inside the region, Chr: Chromosomes, CNVR_ID: ID of region of copy number variant, CNVR_Start and CNVR_End: starting and ending positions of CNVR, Type: state of CNVR, QTL: quantitative trait loci, and Breed: breed in which animal exhibited the CNVR are reported
Gene	Chr	CNVR_ID	CNV_Start	CNV_End	Type	QTL*	Breed
ABCC4	1	149	147311963	147682453	Loss	-	ANC PPP PML VLP BSA
ATP6V1E1	1	68	61785019	61820587	Loss	Feed conversion ratio QTL (139467) Eggshell effective layer thickness QTL (159336) Eggshell thickness QTL (159573)	ANC MOD COR BPT
BORA	1	172	156700043	158194510	Mixed	Body weight QTL (166743) Bursa of Fabricius weight QTL (101207) Proventriculus weight QTL (256627) Abdominal fat percentage QTL (263318)	MER COR PRL VLP MUG BSA BPT PER
CACNA2D1	1	16	9772408	11026535	Loss	Feather pigmentation QTL (255103)	ANC
CD36	1	17	11293049	11445202	Loss	-	PRM VLP MER
DACH1	1	172	156700043	158194510	Mixed	Body weight QTL (166743) Bursa of Fabricius weight QTL (101207) Proventriculus weight QTL (256627) Abdominal fat percentage QTL (263318)	PPP
DMD	1	118	116090863	116695632	Loss	Egg number QTL (177485) Egg number QTL (177486) Egg number QTL (177498) Abdominal fat percentage QTL (263315) Body weight QTL (166743)	ANC PPP MER COR PML VLP BSA
HGF	1	16	9772408	11026535	Loss	Feather pigmentation QTL (255103)	PPP COR PML VLP BPT BSA
IMMP2L	1	33	27301554	28066858	Loss	Feed intake QTL (221627) Feed intake QTL (221628) Feed intake QTL (221644) Feed intake QTL (221645) Body weight gain QTL (221639)	ANC PPP MER BSA VLP MUG
KCND2	1	27	23576515	24151934	Loss	Feather pecking QTL (219105) Feather pecking QTL (219070)	PPP PRL BSA VLP MUG BPT
MID1IP1	1	116	114002040	114223858	Mixed	Body weight QTL (214956) Feather pecking QTL (137312) Feather pecking QTL (137313) Egg weight QTL (125458)	PPD
MIR125B2	1	102	99754011	100568790	Loss	-	PPD MOD BPT MER BSA VLP
MIR1664	1	205	190781313	191843192	Mixed	-	PPP ANC PML COR VLP BSA
OTC	1	116	114002040	114223858	Mixed	Body weight QTL (214956) Feather pecking QTL (137312) Feather pecking QTL (137313) Egg weight QTL (125458)	SIC PPC
PTHLH	1	82	72705187	72979567	Loss	-	MER PML VLP MUG
SEMA3A	1	14	9332370	9368236	Loss	-	PML
SEMA3E	1	15	9382243	9727928	Loss	-	PML ANC PPP VLP BSA
SH3KBP1	1	122	121410456	121433132	Gain	-	PPD PML
TMEM123	1	198	183776082	184568577	Mixed	Feed conversion ratio QTL (139619) Feed conversion ratio QTL (139625) Feed conversion ratio QTL (139787) Feed conversion ratio QTL (139303) Feed conversion ratio QTL (139283) Feed conversion ratio QTL (139776) Feed conversion ratio QTL (139607) Feed conversion ratio QTL (139718) Feed conversion ratio QTL (139304) Feed conversion ratio QTL (139685) Feed conversion ratio QTL (139390) Feed conversio…	ANC PPP VLD MER BSA VLP BPT
CALB1	2	330	123843671	124547924	Loss	Bursa of Fabricius weight QTL (101213) Bursa of Fabricius weight QTL (101218)	PPP BSA VLP BPT
CDH19	2	299	94701759	96327782	Loss	Body weight gain QTL (14423)	ANC PPP MER COR PML VLP MUG BPT BSA
CDK5	2	209	145205	729303	Loss	Feed conversion ratio QTL (139279) Bursa of Fabricius weight QTL (101217)	ROM
E2F5	2	328	122239185	122780872	Loss	-	ROM PPP MER BSA VLP MUG
HSF1	2	336	130842761	131016511	Loss	-	PPP MER PML VLP BSA
MALRD1	2	225	18803152	19340567	Loss	Feed conversion ratio QTL (139506)	ANC PPP VLP MUG BSA
PCMTD1	2	313	108841092	109726710	Loss	Abdominal fat percentage QTL (14498)	ANC PPP PPD MER PML VLP MUG BSA PER
PEX2	2	326	118710155	119855380	Mixed	-	PPP MER BSA PER PML VLP COR
PKIA	2	327	119958813	120334969	Mixed	Feed conversion ratio QTL (139613)	ANC PPP MER VLP COR BSA
RALYL	2	328	122239185	122780872	Loss	-	ANC
RARRES2	2	209	145205	729303	Loss	Feed conversion ratio QTL (139279) Bursa of Fabricius weight QTL (101217)	SIC PPC
SLC4A2	2	209	145205	729303	Loss	Feed conversion ratio QTL (139279) Bursa of Fabricius weight QTL (101217)	ANC
SSPO	2	209	145205	729303	Loss	Feed conversion ratio QTL (139279) Bursa of Fabricius weight QTL (101217)	PPC COR PLN
TNS3	2	267	55146387	55193734	Gain	-	ROM ANC PPC VLD SIC
ADSS	3	374	34867104	34872260	Loss	-	VLP MER COR
DDX1	3	456	98496681	99184623	Mixed	Thigh muscle weight QTL (24442)	PPP MER BSA COR PML VLP MUG BPT PPA
EPHA7	3	427	73506520	74046469	Loss	-	PPP MER PML VLP BSA
IMPG1	3	432	80441430	80457173	Loss	-	COR ANC SIC PRL MUG MOD VLP
VIP	3	391	49344889	49675563	Loss	-	PPP MER BSA VLP
ASAH1	4	557	61872667	63106593	Mixed	Body weight QTL (237541) Muscle pH QTL (157245) Abdominal fat percentage QTL (14484) Body weight QTL (237542)	BSA COR MER MUG PPP VLP
BMP15	4	472	1744762	1891212	Loss	Comb height QTL (108059) Comb weight QTL (108288) Comb height QTL (108060) Comb weight QTL (108289) Comb height QTL (108061) Comb weight QTL (108290) Comb height QTL (108062) Comb weight QTL (108292) Comb weight QTL (108294) Comb weight QTL (108295) Comb height QTL (108064) Comb weight QTL (108296) Comb weight QTL (108297) Comb height QTL (108065) Comb weight QTL (108298) Comb height QTL (108066)…	ANC
CCKAR	4	567	70451963	73381316	Mixed	Claw weight QTL (222078) Claw weight QTL (222016) Claw weight QTL (222023) Claw weight QTL (222032) Claw percentage QTL (221929) Claw weight QTL (222057) Claw percentage QTL (221889) Claw weight QTL (221985) Claw percentage QTL (221890) Claw weight QTL (221991) Claw percentage QTL (221879) Claw percentage QTL (221888) Claw weight QTL (221984) Claw weight QTL (221968) Average daily gain QTL (15318…	ANC BPT BSA COR MER MUG PER PLN PML PPB PPN PPP PRM SIC VLP
CCNB3	4	472	1744762	1891212	Loss	Comb height QTL (108059) Comb weight QTL (108288) Comb height QTL (108060) Comb weight QTL (108289) Comb height QTL (108061) Comb weight QTL (108290) Comb height QTL (108062) Comb weight QTL (108292) Comb weight QTL (108294) Comb weight QTL (108295) Comb height QTL (108064) Comb weight QTL (108296) Comb weight QTL (108297) Comb height QTL (108065) Comb weight QTL (108298) Comb height QTL (108066)…	SIC
CLIC2	4	472	1744762	1891212	Loss	Comb height QTL (108059) Comb weight QTL (108288) Comb height QTL (108060) Comb weight QTL (108289) Comb height QTL (108061) Comb weight QTL (108290) Comb height QTL (108062) Comb weight QTL (108292) Comb weight QTL (108294) Comb weight QTL (108295) Comb height QTL (108064) Comb weight QTL (108296) Comb weight QTL (108297) Comb height QTL (108065) Comb weight QTL (108298) Comb height QTL (108066)…	PLN
CTNNA2	4	587	87151908	88348272	Loss	Body weight QTL (126789) Body weight QTL (126801) Body weight QTL (126785) Body weight QTL (126784) Body weight QTL (126786) Body weight QTL (126783) Body weight QTL (126797) Body weight QTL (126799) Body weight QTL (126800) Body weight QTL (126794) Body weight QTL (126796) Body weight QTL (126792) Body weight QTL (126788) Body weight QTL (126791) Body weight QTL (126787)	ANC BSA COR MER PML PPP VLP
FGL1	4	557	61872667	63106593	Mixed	Body weight QTL (237541) Muscle pH QTL (157245) Abdominal fat percentage QTL (14484) Body weight QTL (237542)	ANC, BSA, PPP, ROM, VLD
LAP3	4	571	75433061	76227387	Mixed	Average daily gain QTL (239251) Body weight QTL (238964) Body weight QTL (239026) Feed conversion ratio QTL (239451) Average daily gain QTL (239340) Body weight QTL (239120) Average daily gain QTL (239278) Body weight QTL (238972) Body weight QTL (239055) Feed conversion ratio QTL (239467) Average daily gain QTL (239400) Body weight QTL (239188) Average daily gain QTL (239347) Body weight QTL (23…	ANC
LCORL	4	571	75433061	76227387	Mixed	Average daily gain QTL (239251) Body weight QTL (238964) Body weight QTL (239026) Feed conversion ratio QTL (239451) Average daily gain QTL (239340) Body weight QTL (239120) Average daily gain QTL (239278) Body weight QTL (238972) Body weight QTL (239055) Feed conversion ratio QTL (239467) Average daily gain QTL (239400) Body weight QTL (239188) Average daily gain QTL (239347) Body weight QTL (23…	MER
LRPAP1	4	584	81849191	81865346	Gain	Feed conversion ratio QTL (139550)	PPB PPD
MIR383	4	559	63701048	64845321	Mixed	Feed conversion ratio QTL (139502)	ANC
PAICS	4	559	63701048	64845321	Mixed	Feed conversion ratio QTL (139502)	BSA COR MUG PML PPP VLP
PCM1	4	557	61872667	63106593	Mixed	Body weight QTL (237541) Muscle pH QTL (157245) Abdominal fat percentage QTL (14484) Body weight QTL (237542)	MOD
QDPR	4	571	75433061	76227387	Mixed	Average daily gain QTL (239251) Body weight QTL (238964) Body weight QTL (239026) Feed conversion ratio QTL (239451) Average daily gain QTL (239340) Body weight QTL (239120) Average daily gain QTL (239278) Body weight QTL (238972) Body weight QTL (239055) Feed conversion ratio QTL (239467) Average daily gain QTL (239400) Body weight QTL (239188) Average daily gain QTL (239347) Body weight QTL (23…	BSA COR MUG VLP
RPS4X	4	472	1744762	1891212	Loss	Comb height QTL (108059) Comb weight QTL (108288) Comb height QTL (108060) Comb weight QTL (108289) Comb height QTL (108061) Comb weight QTL (108290) Comb height QTL (108062) Comb weight QTL (108292) Comb weight QTL (108294) Comb weight QTL (108295) Comb height QTL (108064) Comb weight QTL (108296) Comb weight QTL (108297) Comb height QTL (108065) Comb weight QTL (108298) Comb height QTL (108066)…	PLB
TSC22D3	4	472	1744762	1891212	Loss	Comb height QTL (108059) Comb weight QTL (108288) Comb height QTL (108060) Comb weight QTL (108289) Comb height QTL (108061) Comb weight QTL (108290) Comb height QTL (108062) Comb weight QTL (108292) Comb weight QTL (108294) Comb weight QTL (108295) Comb height QTL (108064) Comb weight QTL (108296) Comb weight QTL (108297) Comb height QTL (108065) Comb weight QTL (108298) Comb height QTL (108066)…	PLB
AVEN	5	621	30185504	30565244	Mixed	Egg number QTL (224016)	PPP
CHRM5	5	621	30185504	30565244	Mixed	Egg number QTL (224016)	PPD
DPH6	5	626	32211763	32269421	Loss	-	BPT PML VLP
ERNI	5	655	53790648	53834006	Loss	-	ANC MOD
FOXG1	5	628	33596843	34006574	Loss	-	ANC BSA MER MUG PPP VLP
MEIS2	5	624	31446239	32004750	Loss	Body weight QTL (153752) Feather pecking QTL (15657) Feather pecking QTL (15658)	PPP
MIR1718	5	624	31446239	32004750	Loss	Body weight QTL (153752) Feather pecking QTL (15657) Feather pecking QTL (15658)	BPT BSA PML VLP
MIR3532	5	627	32279535	33527206	Mixed	Body weight QTL (153753) Body weight QTL (153754)	BSA COR PER VLP
MIR6683	5	621	30185504	30565244	Mixed	Egg number QTL (224016)	ANC BSA MER MUG PPA SIC VLP
NOVA1	5	627	32279535	33527206	Mixed	Body weight QTL (153753) Body weight QTL (153754)	ANC
SLC17A6	5	592	3048918	3066904	Loss	-	ANC
SPON1	5	598	6754509	6805238	Loss	-	PPP
STXBP6	5	627	32279535	33527206	Mixed	Body weight QTL (153753) Body weight QTL (153754)	ANC
DNTT	6	692	22235436	22345059	Loss	-	ANC COR PLN PPA ROM
HABP2	6	697	28307470	28650777	Loss	-	ANC BSA COR PPP PRL PRM VLP
ATG9A	7	725	22156095	22438763	Mixed	Fecal egg count QTL (126769) Drumstick and thigh muscle percentage QTL (19327) Drumstick and thigh percentage QTL (19326) Body weight QTL (153759) Drumstick and thigh muscle weight QTL (19207) Shank circumference QTL (19209) Shank length QTL (19208) Shank length QTL (19210)	ANC
CNPPD1	7	725	22156095	22438763	Mixed	Fecal egg count QTL (126769) Drumstick and thigh muscle percentage QTL (19327) Drumstick and thigh percentage QTL (19326) Body weight QTL (153759) Drumstick and thigh muscle weight QTL (19207) Shank circumference QTL (19209) Shank length QTL (19208) Shank length QTL (19210)	ROM
CRYBA2	7	725	22156095	22438763	Mixed	Fecal egg count QTL (126769) Drumstick and thigh muscle percentage QTL (19327) Drumstick and thigh percentage QTL (19326) Body weight QTL (153759) Drumstick and thigh muscle weight QTL (19207) Shank circumference QTL (19209) Shank length QTL (19208) Shank length QTL (19210)	PLN
DNPEP	7	725	22156095	22438763	Mixed	Fecal egg count QTL (126769) Drumstick and thigh muscle percentage QTL (19327) Drumstick and thigh percentage QTL (19326) Body weight QTL (153759) Drumstick and thigh muscle weight QTL (19207) Shank circumference QTL (19209) Shank length QTL (19208) Shank length QTL (19210)	SIC
IHH	7	725	22156095	22438763	Mixed	Fecal egg count QTL (126769) Drumstick and thigh muscle percentage QTL (19327) Drumstick and thigh percentage QTL (19326) Body weight QTL (153759) Drumstick and thigh muscle weight QTL (19207) Shank circumference QTL (19209) Shank length QTL (19208) Shank length QTL (19210)	PER
MIR1788	7	725	22156095	22438763	Mixed	Fecal egg count QTL (126769) Drumstick and thigh muscle percentage QTL (19327) Drumstick and thigh percentage QTL (19326) Body weight QTL (153759) Drumstick and thigh muscle weight QTL (19207) Shank circumference QTL (19209) Shank length QTL (19208) Shank length QTL (19210)	PLB
MIR375	7	725	22156095	22438763	Mixed	Fecal egg count QTL (126769) Drumstick and thigh muscle percentage QTL (19327) Drumstick and thigh percentage QTL (19326) Body weight QTL (153759) Drumstick and thigh muscle weight QTL (19207) Shank circumference QTL (19209) Shank length QTL (19208) Shank length QTL (19210)	PPA
SP3	7	715	17070906	17119074	Loss	-	BPT MUG PPB PPD
MASP1	9	797	14967193	15078506	Loss	-	ANC COR PLB PLN PPA ROM
CDH11	11	854	12115662	12202195	Loss	Antibody titer to SRBC antigen QTL (14406) Antibody titer to SRBC antigen QTL (14407)	BSA VLD
MIR140	11	866	18875867	19187550	Loss	-	ANC
NFAT5	11	866	18875867	19187550	Loss	-	PLB PPA
WWP2	11	866	18875867	19187550	Loss	-	COR
EMC3	12	874	3083810	3254044	Loss	Feed conversion ratio QTL (139357) Feed conversion ratio QTL (139513) Feed conversion ratio QTL (139397) Breast muscle weight QTL (19227) Carcass weight QTL (19223) Drumstick and thigh muscle percentage QTL (19226) Drumstick and thigh muscle weight QTL (19225) Drumstick and thigh weight QTL (19224) Wing weight QTL (19228) Breast muscle percentage QTL (19232) Breast muscle weight QTL (19231) Carca…	ROM
FANCD2	12	874	3083810	3254044	Loss	Feed conversion ratio QTL (139357) Feed conversion ratio QTL (139513) Feed conversion ratio QTL (139397) Breast muscle weight QTL (19227) Carcass weight QTL (19223) Drumstick and thigh muscle percentage QTL (19226) Drumstick and thigh muscle weight QTL (19225) Drumstick and thigh weight QTL (19224) Wing weight QTL (19228) Breast muscle percentage QTL (19232) Breast muscle weight QTL (19231) Carca…	ANC
LOC693265	12	869	1153259	1261670	Gain	Aggressive behavior QTL (119888) Aggressive behavior QTL (119915)	BPT
MUSTN1	12	869	1153259	1261670	Gain	Aggressive behavior QTL (119888) Aggressive behavior QTL (119915)	BSA MUG PPD
USP4	12	874	3083810	3254044	Loss	Feed conversion ratio QTL (139357) Feed conversion ratio QTL (139513) Feed conversion ratio QTL (139397) Breast muscle weight QTL (19227) Carcass weight QTL (19223) Drumstick and thigh muscle percentage QTL (19226) Drumstick and thigh muscle weight QTL (19225) Drumstick and thigh weight QTL (19224) Wing weight QTL (19228) Breast muscle percentage QTL (19232) Breast muscle weight QTL (19231) Carca…	COR
NPY7R	13	906	14004880	14063370	Gain	-	PPA PPB PPC PPD
IFT140	14	939	13969298	14223919	Loss	Liver weight QTL (256640)	ANC COR PLB PLN PPA PPC SIC
JPT2	14	939	13969298	14223919	Loss	Liver weight QTL (256640)	ROM
NUDT16L1	14	930	12713624	12825221	Loss	Campylobacter intestinal colonization QTL (96113) Campylobacter intestinal colonization QTL (96112) Campylobacter intestinal colonization QTL (222736)	ANC COR PPA ROM SIC
SDK1	14	916	4002210	4051249	Loss	-	ANC COR PLB PLN SIC
TAOK3	15	955	10115804	10170236	Loss	-	ANC COR PLN
AMBP	17	966	870839	1210930	Loss	Dressing percentage QTL (24410)	ANC
EDF1	17	966	870839	1210930	Loss	Dressing percentage QTL (24410)	ROM
FBXW5	17	966	870839	1210930	Loss	Dressing percentage QTL (24410)	PLB PLN PPA SIC
PHPT1	17	966	870839	1210930	Loss	Dressing percentage QTL (24410)	COR
TNFSF15	17	972	2892618	2974989	Loss	-	ANC PLB PLN
CHMP6	18	1002	8933984	9447920	Loss	Feed conversion ratio QTL (139496)	ANC
LOC422090	18	1003	9785675	9910846	Loss	Bursa of Fabricius weight QTL (101247)	ANC
MIR6551	18	1002	8933984	9447920	Loss	Feed conversion ratio QTL (139496)	PLB PLN PPA SIC
PGS1	18	1003	9785675	9910846	Loss	Bursa of Fabricius weight QTL (101247)	ROM
SOCS3	18	1003	9785675	9910846	Loss	Bursa of Fabricius weight QTL (101247)	PPA
SYNGR2	18	1003	9785675	9910846	Loss	Bursa of Fabricius weight QTL (101247)	SIC
TK1	18	1003	9785675	9910846	Loss	Bursa of Fabricius weight QTL (101247)	PLN
CUX1	19	1018	4150841	4231810	Loss	-	ANC PLB PLN ROM
NIPSNAP2	19	1020	5010127	5024470	Gain	-	PML PPB PPD VLD
TLCD1	19	1025	5794463	5965233	Loss	Eggshell shape QTL (214482)	ANC PLN
LOC419429	21	1055	2670037	2695525	Loss	Haugh units QTL (214363)	PLN ROM SIC VLD
SSU72	21	1053	2099153	2126081	Gain	-	ANC MOD MUG PLB ROM VLP
ZBTB48	21	1052	568122	633056	Loss	-	ANC PLB PLN ROM SIC VLD
COL9A2	23	1088	4954035	5053381	Loss	-	ROM
MIR6637-1	23	1090	5295395	5463896	Mixed	Feed conversion ratio QTL (139521) Feed conversion ratio QTL (139764) Feed conversion ratio QTL (139324) Feed conversion ratio QTL (139424)	ROM ANC
MIR6637-2	23	1090	5295395	5463896	Mixed	Feed conversion ratio QTL (139521) Feed conversion ratio QTL (139764) Feed conversion ratio QTL (139324) Feed conversion ratio QTL (139424) Feed conversion ratio QTL (139587)	ANC
RBBP4	23	1090	5295395	5463896	Mixed	Feed conversion ratio QTL (139521) Feed conversion ratio QTL (139764) Feed conversion ratio QTL (139324) Feed conversion ratio QTL (139424) Feed conversion ratio QTL (139587)	PER
SMAP2	23	1088	4954035	5053381	Loss	-	ANC PLN SIC
YARS	23	1090	5295395	5463896	Mixed	Feed conversion ratio QTL (139521) Feed conversion ratio QTL (139764) Feed conversion ratio QTL (139324) Feed conversion ratio QTL (139424) Feed conversion ratio QTL (139587)	PLB PLN PPA SIC
ARL8A	26	1114	207240	518493	Loss	Eggshell thickness QTL (193611) Eggshell thickness QTL (193612) Egg number QTL (213354) Egg number QTL (256352) Yolk index QTL (214407) Thymus weight QTL (21801)	ANC COR PLN ROM SIC
BAK1	26	1134	4625298	4700805	Loss	Campylobacter intestinal colonization QTL (222733) Campylobacter intestinal colonization QTL (222739)	ANC
SNRPE	26	1121	1658239	1798597	Loss	Body weight gain QTL (14437)	ANC COR PLB PLN
TFEB	26	1135	4770230	4980158	Loss	Body weight QTL (257022)	ANC PLN PPA ROM
ACE	27	1152	5046312	5110454	Loss	Claw percentage QTL (221904) Egg number QTL (261791)	ANC
CDC27	27	1153	5184779	5321286	Loss	Feed conversion ratio QTL (139329) Feed conversion ratio QTL (139330) Average daily gain QTL (218338) Egg weight QTL (125373) Claw percentage QTL (221927)	COR PLB PPA PPC SIC
DDX42	27	1153	5184779	5321286	Loss	Feed conversion ratio QTL (139329) Feed conversion ratio QTL (139330) Average daily gain QTL (218338) Egg weight QTL (125373) Claw percentage QTL (221927)	ANC
FKCOSL	27	1143	3064218	3229777	Loss	Breast bone crest length QTL (221826) Breast bone crest length QTL (221828)	ROM
ITGB3	27	1150	4585223	4888312	Mixed	Body weight gain QTL (66062) Body weight QTL (66058) Body weight QTL (66059) Body weight QTL (66060) Body weight QTL (66061) Average daily gain QTL (194988) Bursa of Fabricius weight QTL (101259) Average daily gain QTL (194990) Average daily gain QTL (194987) Average daily gain QTL (194989) Breast bone crest length QTL (221827) Claw percentage QTL (221893) Claw weight QTL (221994)	PLB PLN PPC ROM SIC
KCNH6	27	1152	5046312	5110454	Loss	Claw percentage QTL (221904) Egg number QTL (261791)	PLB PLN PPA SIC
LOC770684	27	1143	3064218	3229777	Loss	Breast bone crest length QTL (221826) Breast bone crest length QTL (221828)	ANC COR PLB PLN PPA
METTL2A	27	1150	4585223	4888312	Mixed	Body weight gain QTL (66062) Body weight QTL (66058) Body weight QTL (66059) Body weight QTL (66060) Body weight QTL (66061) Average daily gain QTL (194988) Bursa of Fabricius weight QTL (101259) Average daily gain QTL (194990) Average daily gain QTL (194987) Average daily gain QTL (194989) Breast bone crest length QTL (221827) Claw percentage QTL (221893) Claw weight QTL (221994)	ANC
STRADA	27	1153	5184779	5321286	Loss	Feed conversion ratio QTL (139329) Feed conversion ratio QTL (139330) Average daily gain QTL (218338) Egg weight QTL (125373) Claw percentage QTL (221927)	ROM
EFNA2	28	1170	3220564	3526294	Loss	Egg number QTL (224068) Egg number QTL (224069) Feed conversion ratio QTL (139716) Egg number QTL (224070) Shank circumference QTL (256993) Egg number QTL (224071) Egg number QTL (224072)	ANC COR PLB PLN SIC
ELAVL1	28	1158	1024442	1062065	Loss	Thymus weight QTL (21803) Red blood cell count QTL (101271)	ANC PLB PLN ROM
GATAD2A	28	1171	3547490	3621012	Loss	VLDL cholesterol level QTL (170817)	ANC COR PLB PPA
MUM1	28	1170	3220564	3526294	Loss	Egg number QTL (224068) Egg number QTL (224069)	ROM
* QTL associated with productive traits
