# Supplementary material for: Genome-wide investigation to assess copy number variants in the Italian local chicken population
Source: J Anim Sci Biotechnol. 2024 Jan 3;15:2. doi: 10.1186/s40104-023-00965-7 (PMC10763469; doi:10.1186/s40104-023-00965-7)
Supplement: Supplementary file 6 — Additional file 6. Detailed list of the annotated genes investigated through DAVID. [file 40104_2023_965_MOESM6_ESM.xlsx]

## Sheet: Foglio2
Additional file 6: Detailed list of the annotated genes investigated through DAVID. GO and KEGG analysis are included for each gene.
	Analysis	Descriptipon
ARL8A - 421175		ADP ribosylation factor like GTPase 8A(ARL8A)
	GOTERM_BP_DIRECT	cell cycle, chromosome segregation, anterograde axonal transport, protein transport, cell division,
	GOTERM_CC_DIRECT	lysosomal membrane, vacuolar membrane, midbody, late endosome membrane, synapse, spindle midzone, axon cytoplasm,
	GOTERM_MF_DIRECT	GTPase activity, GTP binding,
	KEGG_PATHWAY	Salmonella infection,
	UP_KW_BIOLOGICAL_PROCESS	Cell cycle, Cell division, Chromosome partition, Mitosis, Protein transport, Transport,
	UP_KW_CELLULAR_COMPONENT	Cytoskeleton, Lysosome, Membrane, Synapse, Cytoplasm, Cell projection, Endosome,
ABCC4 - 418791		ATP binding cassette subfamily C member 4(ABCC4)
	GOTERM_BP_DIRECT	prostaglandin secretion, transmembrane transport, cilium assembly, cAMP transport, leukotriene transport,
	GOTERM_CC_DIRECT	plasma membrane, membrane, integral component of membrane, basolateral plasma membrane, apical plasma membrane, platelet dense granule membrane,
	GOTERM_MF_DIRECT	guanine nucleotide transmembrane transporter activity, ATP binding, prostaglandin transmembrane transporter activity, urate transmembrane transporter activity, glutathione S-conjugate-exporting ATPase activity, bile acid-exporting ATPase activity, efflux transmembrane transporter activity, ATPase activity, glutathione transmembrane transporter activity, ATPase activity, coupled to transmembrane m…
	KEGG_PATHWAY	ABC transporters,
	UP_KW_BIOLOGICAL_PROCESS	Transport,
	UP_KW_CELLULAR_COMPONENT	Membrane,
ATP6V1E1 - 418162		ATPase H+ transporting V1 subunit E1(ATP6V1E1)
	GOTERM_BP_DIRECT	hydrogen ion transmembrane transport,
	GOTERM_CC_DIRECT	proton-transporting two-sector ATPase complex, catalytic domain,
	GOTERM_MF_DIRECT	proton-transporting ATPase activity, rotational mechanism,
	KEGG_PATHWAY	Oxidative phosphorylation, Metabolic pathways, Phagosome, mTOR signaling pathway,
	UP_KW_BIOLOGICAL_PROCESS	Ion transport, Transport,
BAK1 - 419912		BCL2 antagonist/killer 1(BAK1)
	GOTERM_BP_DIRECT	B cell homeostasis, B cell apoptotic process, release of cytochrome c from mitochondria, blood vessel remodeling, myeloid cell homeostasis, B cell negative selection, mitochondrial fusion, cell proliferation, intrinsic apoptotic signaling pathway in response to DNA damage, activation of cysteine-type endopeptidase activity involved in apoptotic process by cytochrome c, response to fungus, respons…
	GOTERM_CC_DIRECT	mitochondrial outer membrane, endoplasmic reticulum, cytosol, integral component of mitochondrial outer membrane, pore complex, BAK complex,
	GOTERM_MF_DIRECT	protein homodimerization activity, ion channel binding, protein heterodimerization activity,
	KEGG_PATHWAY	Protein processing in endoplasmic reticulum, Apoptosis, Salmonella infection, Influenza A, Herpes simplex virus 1 infection,
	UP_KW_BIOLOGICAL_PROCESS	Apoptosis,
	UP_KW_CELLULAR_COMPONENT	Membrane,
CD36 - 417730		CD36 molecule(CD36)
	GOTERM_BP_DIRECT	receptor-mediated endocytosis, immune response, cell adhesion, cell surface receptor signaling pathway, lipid storage, low-density lipoprotein particle clearance, lipoprotein transport, long-chain fatty acid import,
	GOTERM_CC_DIRECT	cytoplasm, Golgi apparatus, caveola, cell surface, integral component of membrane, apical plasma membrane,
	GOTERM_MF_DIRECT	low-density lipoprotein receptor activity, scavenger receptor activity, low-density lipoprotein particle binding,
	KEGG_PATHWAY	PPAR signaling pathway, Phagosome, ECM-receptor interaction, Adipocytokine signaling pathway,
	UP_KW_CELLULAR_COMPONENT	Membrane,
	UP_KW_PTM	Glycoprotein, Disulfide bond,
DDX1 - 395249		DEAD-box helicase 1(DDX1)
	GOTERM_BP_DIRECT	positive regulation of myeloid dendritic cell cytokine production, double-strand break repair, tRNA splicing, via endonucleolytic cleavage and ligation, mRNA processing, response to virus, DNA duplex unwinding, positive regulation of I-kappaB kinase/NF-kappaB signaling, response to exogenous dsRNA, protein localization to cytoplasmic stress granule,
	GOTERM_CC_DIRECT	nucleus, cytoplasm, mitochondrion, cytosol, cytoplasmic stress granule, cleavage body, tRNA-splicing ligase complex, ribonucleoprotein complex,
	GOTERM_MF_DIRECT	nucleic acid binding, DNA binding, chromatin binding, transcription cofactor activity, RNA helicase activity, double-stranded RNA binding, nuclease activity, exonuclease activity, protein binding, ATP binding, poly(A) binding, ATPase activity, DNA/RNA helicase activity,
	UP_KW_BIOLOGICAL_PROCESS	mRNA processing, Transcription, Transcription regulation, tRNA processing,
	UP_KW_CELLULAR_COMPONENT	Mitochondrion, Nucleus, Cytoplasm,
	UP_KW_MOLECULAR_FUNCTION	Activator, DNA-binding, Exonuclease, Helicase, Hydrolase, Nuclease, RNA-binding,
DDX42 - 419959		DEAD-box helicase 42(DDX42)
	GOTERM_BP_DIRECT	protein localization, regulation of apoptotic process,
	GOTERM_CC_DIRECT	nucleus, cytoplasm,
	GOTERM_MF_DIRECT	RNA binding, RNA helicase activity, ATP binding, ATPase activity,
	KEGG_PATHWAY	Spliceosome,
	UP_KW_CELLULAR_COMPONENT	Nucleus, Cytoplasm,
	UP_KW_MOLECULAR_FUNCTION	Helicase, Hydrolase, RNA-binding,
DNTT - 396351		DNA nucleotidylexotransferase(DNTT)
	GOTERM_BP_DIRECT	DNA metabolic process, DNA repair, double-strand break repair via nonhomologous end joining, DNA modification,
	GOTERM_CC_DIRECT	nucleus,
	GOTERM_MF_DIRECT	DNA binding, DNA-directed DNA polymerase activity, DNA nucleotidylexotransferase activity, metal ion binding,
	KEGG_PATHWAY	Non-homologous end-joining,
	UP_KW_BIOLOGICAL_PROCESS	Terminal addition,
	UP_KW_CELLULAR_COMPONENT	Nucleus,
	UP_KW_MOLECULAR_FUNCTION	Nucleotidyltransferase, Transferase,
E2F5 - 420206		E2F transcription factor 5(E2F5)
	GOTERM_BP_DIRECT	regulation of transcription from RNA polymerase II promoter, regulation of cell cycle,
	GOTERM_CC_DIRECT	nucleus, transcription factor complex, RNA polymerase II transcription factor complex,
	GOTERM_MF_DIRECT	RNA polymerase II core promoter proximal region sequence-specific DNA binding, RNA polymerase II transcription factor activity, sequence-specific DNA binding, transcription factor activity, sequence-specific DNA binding, protein dimerization activity,
	KEGG_PATHWAY	Cell cycle, Cellular senescence, TGF-beta signaling pathway,
	UP_KW_CELLULAR_COMPONENT	Nucleus,
	UP_KW_MOLECULAR_FUNCTION	DNA-binding,
ELAVL1 - 395637		ELAV like RNA binding protein 1(ELAVL1)
	GOTERM_BP_DIRECT	positive regulation of translation, protein homooligomerization, negative regulation of gene silencing by miRNA, 3'-UTR-mediated mRNA stabilization,
	GOTERM_CC_DIRECT	nucleus, nucleoplasm, cytoplasm, cytosol, ribonucleoprotein complex,
	GOTERM_MF_DIRECT	RNA binding, double-stranded RNA binding, mRNA 3'-UTR binding, protein kinase binding, miRNA binding, mRNA 3'-UTR AU-rich region binding, protein homodimerization activity,
	UP_KW_CELLULAR_COMPONENT	Cytoplasm,
	UP_KW_MOLECULAR_FUNCTION	RNA-binding,
EPHA7 - 395967		EPH receptor A7(EPHA7)
	GOTERM_BP_DIRECT	positive regulation of protein phosphorylation, protein phosphorylation, apoptotic process, transmembrane receptor protein tyrosine kinase signaling pathway, axon guidance, brain development, phosphorylation, regulation of cell-cell adhesion, retinal ganglion cell axon guidance, regulation of protein autophosphorylation, positive regulation of kinase activity, regulation of cysteine-type endopept…
	GOTERM_CC_DIRECT	plasma membrane, integral component of plasma membrane, neuron projection, receptor complex, glutamatergic synapse,
	GOTERM_MF_DIRECT	protein serine/threonine/tyrosine kinase activity, protein tyrosine kinase activity, transmembrane receptor protein tyrosine kinase activity, GPI-linked ephrin receptor activity, transmembrane-ephrin receptor activity, protein binding, ATP binding, axon guidance receptor activity, growth factor binding, chemorepellent activity,
	UP_KW_BIOLOGICAL_PROCESS	Apoptosis, Neurogenesis,
	UP_KW_CELLULAR_COMPONENT	Membrane, Cell membrane,
	UP_KW_MOLECULAR_FUNCTION	Developmental protein, Kinase, Receptor, Transferase, Tyrosine-protein kinase, Developmental protein,
	UP_KW_PTM	Glycoprotein, Phosphoprotein, Disulfide bond,
EMC3 - 415936		ER membrane protein complex subunit 3(EMC3)
	GOTERM_BP_DIRECT	protein folding in endoplasmic reticulum,
	GOTERM_CC_DIRECT	membrane, integral component of membrane, ER membrane protein complex,
	UP_KW_CELLULAR_COMPONENT	Membrane,
FBXW5 - 417289		F-box and WD repeat domain containing 5(FBXW5)
	GOTERM_BP_DIRECT	regulation of centrosome duplication, protein ubiquitination, SCF-dependent proteasomal ubiquitin-dependent protein catabolic process, proteasome-mediated ubiquitin-dependent protein catabolic process,
	GOTERM_CC_DIRECT	cytoplasm, SCF ubiquitin ligase complex, Cul4-RING E3 ubiquitin ligase complex,
	GOTERM_MF_DIRECT	protein binding,
FANCD2 - 415935		Fanconi anemia complementation group D2(FANCD2)
	GOTERM_BP_DIRECT	DNA repair, synapsis, intra-S DNA damage checkpoint, interstrand cross-link repair, double-strand break repair involved in meiotic recombination,
	GOTERM_CC_DIRECT	condensed chromosome, nucleus, nucleoplasm,
	GOTERM_MF_DIRECT	DNA polymerase binding,
	KEGG_PATHWAY	Fanconi anemia pathway,
GATAD2A - 420109		GATA zinc finger domain containing 2A(GATAD2A)
	GOTERM_BP_DIRECT	negative regulation of transcription from RNA polymerase II promoter,
	GOTERM_CC_DIRECT	nucleus, NuRD complex,
	GOTERM_MF_DIRECT	zinc ion binding, sequence-specific DNA binding,
	KEGG_PATHWAY	ATP-dependent chromatin remodeling,
	UP_KW_BIOLOGICAL_PROCESS	Transcription, Transcription regulation,
	UP_KW_CELLULAR_COMPONENT	Nucleus,
LRPAP1 - 395936		LDL receptor related protein associated protein 1(LRPAP1)
	GOTERM_BP_DIRECT	negative regulation of receptor internalization, negative regulation of very-low-density lipoprotein particle clearance,
	GOTERM_CC_DIRECT	endosome, endoplasmic reticulum, endoplasmic reticulum-Golgi intermediate compartment, cis-Golgi network, plasma membrane, endomembrane system, rough endoplasmic reticulum lumen,
	GOTERM_MF_DIRECT	heparin binding, lipase binding, receptor antagonist activity, low-density lipoprotein particle receptor binding, very-low-density lipoprotein particle receptor binding,
	UP_KW_MOLECULAR_FUNCTION	Receptor,
MALRD1 - 420512		MAM and LDL receptor class A domain containing 1(MALRD1)
	GOTERM_CC_DIRECT	membrane, integral component of membrane,
	GOTERM_MF_DIRECT	protein binding,
	UP_KW_CELLULAR_COMPONENT	Membrane,
MID1IP1 - 404752		MID1 interacting protein 1(MID1IP1)
	GOTERM_BP_DIRECT	negative regulation of microtubule depolymerization, positive regulation of fatty acid biosynthetic process, regulation of lipid biosynthetic process, protein polymerization, positive regulation of ligase activity,
	GOTERM_CC_DIRECT	nucleus, cytosol, microtubule cytoskeleton,
	GOTERM_MF_DIRECT	protein C-terminus binding, identical protein binding,
	UP_KW_CELLULAR_COMPONENT	Nucleus, Cytoplasm,
MEIS2 - 395588		Meis homeobox 2(MEIS2)
	GOTERM_BP_DIRECT	eye development, regulation of transcription, DNA-templated, regulation of transcription from RNA polymerase II promoter, brain development, positive regulation of cell proliferation, visual learning, embryonic pattern specification, animal organ morphogenesis, negative regulation of myeloid cell differentiation, positive regulation of mitotic cell cycle, positive regulation of transcription from…
	GOTERM_CC_DIRECT	nucleus,
	GOTERM_MF_DIRECT	RNA polymerase II core promoter proximal region sequence-specific DNA binding, RNA polymerase II transcription factor activity, sequence-specific DNA binding, transcriptional activator activity, RNA polymerase II transcription regulatory region sequence-specific binding, DNA binding,
	UP_KW_MOLECULAR_FUNCTION	DNA-binding,
ASAH1 - 422727		N-acylsphingosine amidohydrolase (acid ceramidase) 1(ASAH1)
	GOTERM_BP_DIRECT	fatty acid metabolic process, keratinocyte differentiation, sphingosine biosynthetic process, ceramide biosynthetic process, ceramide catabolic process, regulation of steroid biosynthetic process, cellular response to tumor necrosis factor,
	GOTERM_CC_DIRECT	extracellular space, nucleus, lysosome,
	GOTERM_MF_DIRECT	hydrolase activity, acting on carbon-nitrogen (but not peptide) bonds, ceramidase activity, fatty acid amide hydrolase activity,
	KEGG_PATHWAY	Sphingolipid metabolism, Metabolic pathways, Lysosome,
	UP_KW_MOLECULAR_FUNCTION	Hydrolase,
	UP_KW_PTM	Glycoprotein,
NOVA1 - 423300		NOVA alternative splicing regulator 1(NOVA1)
	GOTERM_BP_DIRECT	regulation of alternative mRNA splicing, via spliceosome, mRNA splicing, via spliceosome,
	GOTERM_CC_DIRECT	nucleus, cytoplasm,
	GOTERM_MF_DIRECT	mRNA binding,
	UP_KW_MOLECULAR_FUNCTION	RNA-binding,
RALYL - 420203		RALY RNA binding protein-like(RALYL)
	GOTERM_CC_DIRECT	nucleus,
	GOTERM_MF_DIRECT	RNA binding,
RBBP4 - 395658		RB binding protein 4, chromatin remodeling factor(RBBP4)
	GOTERM_BP_DIRECT	DNA replication, DNA replication-dependent nucleosome assembly, DNA replication-independent nucleosome assembly, chromatin remodeling, regulation of transcription, DNA-templated, cell cycle, regulation of gene expression, histone deacetylation, chromatin assembly, heterochromatin assembly,
	GOTERM_CC_DIRECT	chromosome, telomeric region, nucleus, cytosol, NuRD complex, NURF complex, CAF-1 complex, ESC/E(Z) complex,
	GOTERM_MF_DIRECT	RNA polymerase II core promoter proximal region sequence-specific DNA binding, DNA-dependent ATPase activity, histone binding, histone deacetylase binding,
	KEGG_PATHWAY	ATP-dependent chromatin remodeling, Polycomb repressive complex, Cellular senescence,
	UP_KW_BIOLOGICAL_PROCESS	Cell cycle, DNA replication, Transcription, Transcription regulation,
	UP_KW_CELLULAR_COMPONENT	Chromosome, Nucleus, Telomere,
	UP_KW_MOLECULAR_FUNCTION	Chromatin regulator, Repressor,
	UP_KW_PTM	Acetylation,
SSPO - 420367		SCO-spondin(SSPO)
	GOTERM_BP_DIRECT	cell adhesion, nervous system development, cell differentiation,
	GOTERM_CC_DIRECT	extracellular space, extracellular matrix,
	GOTERM_MF_DIRECT	protein binding,
	UP_KW_BIOLOGICAL_PROCESS	Cell adhesion,
	UP_KW_CELLULAR_COMPONENT	Secreted,
	UP_KW_PTM	Glycoprotein, Disulfide bond,
SH3KBP1 - 418608		SH3 domain containing kinase binding protein 1(SH3KBP1)
	GOTERM_BP_DIRECT	actin filament organization, regulation of cell shape, cell migration, positive regulation of B cell activation,
	GOTERM_CC_DIRECT	cell-cell junction, endocytic vesicle,
	GOTERM_MF_DIRECT	protein binding,
	KEGG_PATHWAY	Endocytosis,
SSU72 - 419410		SSU72 homolog, RNA polymerase II CTD phosphatase(SSU72)
	GOTERM_BP_DIRECT	termination of RNA polymerase II transcription, mRNA polyadenylation, dephosphorylation of RNA polymerase II C-terminal domain,
	GOTERM_CC_DIRECT	nucleus, nucleoplasm, cytosol, mRNA cleavage and polyadenylation specificity factor complex,
	GOTERM_MF_DIRECT	CTD phosphatase activity,
	KEGG_PATHWAY	mRNA surveillance pathway,
	UP_KW_BIOLOGICAL_PROCESS	mRNA processing,
	UP_KW_CELLULAR_COMPONENT	Nucleus, Cytoplasm,
	UP_KW_MOLECULAR_FUNCTION	Hydrolase, Protein phosphatase,
STRADA - 419957		STE20-related kinase adaptor alpha(STRADA)
	GOTERM_BP_DIRECT	protein phosphorylation, protein export from nucleus, cell cycle, activation of protein kinase activity, G1 to G0 transition,
	GOTERM_CC_DIRECT	nucleus, nucleoplasm, cytoplasm, cytosol,
	GOTERM_MF_DIRECT	protein kinase activity, ATP binding, kinase binding, protein kinase activator activity, protein serine/threonine kinase activator activity,
	KEGG_PATHWAY	mTOR signaling pathway,
	UP_KW_BIOLOGICAL_PROCESS	Cell cycle,
	UP_KW_CELLULAR_COMPONENT	Nucleus, Cytoplasm,
	UP_KW_PTM	Phosphoprotein,
SP3 - 395302		Sp3 transcription factor(SP3)
	GOTERM_BP_DIRECT	ossification, natural killer cell differentiation, liver development, regulation of transcription from RNA polymerase II promoter, B cell differentiation, T cell differentiation, megakaryocyte differentiation, monocyte differentiation, lung development, granulocyte differentiation, enucleate erythrocyte differentiation, positive regulation of transcription from RNA polymerase II promoter, embryon…
	GOTERM_CC_DIRECT	PML body, transcriptional repressor complex,
	GOTERM_MF_DIRECT	RNA polymerase II core promoter proximal region sequence-specific DNA binding, RNA polymerase II transcription factor activity, sequence-specific DNA binding, transcriptional repressor activity, RNA polymerase II transcription regulatory region sequence-specific binding, chromatin binding, metal ion binding, RNA polymerase II sequence-specific DNA binding transcription factor binding,
	UP_KW_BIOLOGICAL_PROCESS	Transcription, Transcription regulation,
	UP_KW_CELLULAR_COMPONENT	Nucleus,
	UP_KW_MOLECULAR_FUNCTION	Activator, DNA-binding,
	UP_KW_PTM	Acetylation, Ubl conjugation, Isopeptide bond,
TAOK3 - 395499		TAO kinase 3(TAOK3)
	GOTERM_BP_DIRECT	MAPK cascade, DNA repair, protein phosphorylation, cellular response to DNA damage stimulus, mitotic G2 DNA damage checkpoint, positive regulation of stress-activated MAPK cascade, intracellular signal transduction, regulation of MAPK cascade, negative regulation of JNK cascade, positive regulation of JNK cascade, protein autophosphorylation, neuron projection morphogenesis, execution phase of ap…
	GOTERM_CC_DIRECT	cytoplasm,
	GOTERM_MF_DIRECT	protein kinase activity, protein serine/threonine kinase activity, protein serine/threonine/tyrosine kinase activity, ATP binding, transferase activity,
	KEGG_PATHWAY	MAPK signaling pathway,
	UP_KW_BIOLOGICAL_PROCESS	DNA damage, DNA repair,
	UP_KW_CELLULAR_COMPONENT	Cytoplasm,
	UP_KW_MOLECULAR_FUNCTION	Kinase, Serine/threonine-protein kinase, Transferase,
TLCD1 - 417575		TLC domain containing 1(TLCD1)
	GOTERM_BP_DIRECT	plasma membrane organization, lipid homeostasis, phospholipid homeostasis, membrane assembly, regulation of membrane lipid distribution,
	GOTERM_CC_DIRECT	plasma membrane, integral component of membrane,
	UP_KW_CELLULAR_COMPONENT	Membrane, Cell membrane,
WWP2 - 415868		WW domain containing E3 ubiquitin protein ligase 2(WWP2)
	GOTERM_BP_DIRECT	negative regulation of transcription from RNA polymerase II promoter, ubiquitin-dependent protein catabolic process, regulation of ion transmembrane transport, protein K63-linked ubiquitination,
	GOTERM_MF_DIRECT	protein binding, ubiquitin protein ligase activity,
	KEGG_PATHWAY	Ubiquitin mediated proteolysis,
	UP_KW_MOLECULAR_FUNCTION	Transferase,
AMBP - 770795		alpha-1-microglobulin/bikunin precursor(AMBP)
	GOTERM_CC_DIRECT	plasma membrane, cell surface,
	GOTERM_MF_DIRECT	serine-type endopeptidase inhibitor activity,
	UP_KW_CELLULAR_COMPONENT	Secreted,
	UP_KW_PTM	Cleavage on pair of basic residues, Disulfide bond,
ACE - 419953		angiotensin I converting enzyme(ACE)
	GOTERM_BP_DIRECT	regulation of systemic arterial blood pressure by renin-angiotensin, positive regulation of systemic arterial blood pressure, proteolysis, cell proliferation, primitive erythrocyte differentiation,
	GOTERM_CC_DIRECT	plasma membrane, integral component of membrane,
	GOTERM_MF_DIRECT	carboxypeptidase activity, metallopeptidase activity, peptidyl-dipeptidase activity, zinc ion binding,
	UP_KW_CELLULAR_COMPONENT	Membrane, Cytoplasm, Cell membrane,
	UP_KW_MOLECULAR_FUNCTION	Carboxypeptidase, Hydrolase, Metalloprotease, Protease,
	UP_KW_PTM	Glycoprotein, Phosphoprotein, Disulfide bond,
AVEN - 395127		apoptosis and caspase activation inhibitor(AVEN)
	GOTERM_BP_DIRECT	negative regulation of G2/M transition of mitotic cell cycle,
DNPEP - 424200		aspartyl aminopeptidase(DNPEP)
	GOTERM_BP_DIRECT	proteolysis,
	GOTERM_MF_DIRECT	aminopeptidase activity, metallopeptidase activity, zinc ion binding,
	UP_KW_MOLECULAR_FUNCTION	Aminopeptidase, Hydrolase, Metalloprotease, Protease,
ATG9A - 425722		autophagy related 9A(ATG9A)
	GOTERM_BP_DIRECT	mitophagy, autophagy, protein transport, protein localization to pre-autophagosomal structure, late nucleophagy,
	GOTERM_CC_DIRECT	pre-autophagosomal structure, autophagosome membrane, autophagosome, Golgi apparatus, integral component of membrane, cytoplasmic vesicle membrane,
	KEGG_PATHWAY	Autophagy - other, Mitophagy - animal, Autophagy - animal,
	UP_KW_BIOLOGICAL_PROCESS	Autophagy, Lipid transport, Transport,
	UP_KW_CELLULAR_COMPONENT	Membrane,
BMP15 - 428697		bone morphogenetic protein 15(BMP15)
	GOTERM_BP_DIRECT	ovarian follicle development, BMP signaling pathway, granulosa cell development, SMAD protein signal transduction,
	GOTERM_CC_DIRECT	extracellular region, extracellular space,
	GOTERM_MF_DIRECT	cytokine activity, growth factor activity,
	KEGG_PATHWAY	Cytokine-cytokine receptor interaction,
	UP_KW_CELLULAR_COMPONENT	Secreted,
	UP_KW_PTM	Cleavage on pair of basic residues, Disulfide bond,
BORA - 769298		bora, aurora kinase A activator(BORA)
	GOTERM_BP_DIRECT	cell cycle, regulation of mitotic nuclear division, activation of protein kinase activity, regulation of protein localization, cell division, regulation of mitotic spindle organization,
	GOTERM_CC_DIRECT	nucleus, cytoplasm, meiotic spindle,
	GOTERM_MF_DIRECT	protein kinase binding,
	UP_KW_BIOLOGICAL_PROCESS	Cell cycle, Cell division, Mitosis,
CDH11 - 415797		cadherin 11(CDH11)
	GOTERM_BP_DIRECT	cell morphogenesis, cell-cell junction assembly, homophilic cell adhesion via plasma membrane adhesion molecules, multicellular organism development, calcium-dependent cell-cell adhesion via plasma membrane cell adhesion molecules, collagen fibril organization, adherens junction organization, cell-cell adhesion,
	GOTERM_CC_DIRECT	plasma membrane, cell-cell junction, adherens junction, integral component of membrane, catenin complex,
	GOTERM_MF_DIRECT	calcium ion binding, beta-catenin binding, cadherin binding, protein dimerization activity,
	UP_KW_BIOLOGICAL_PROCESS	Cell adhesion,
	UP_KW_CELLULAR_COMPONENT	Membrane, Cell membrane,
	UP_KW_PTM	Cleavage on pair of basic residues, Glycoprotein,
CDH19 - 421029		cadherin 19(CDH19)
	GOTERM_BP_DIRECT	cell morphogenesis, cell-cell junction assembly, homophilic cell adhesion via plasma membrane adhesion molecules, multicellular organism development, calcium-dependent cell-cell adhesion via plasma membrane cell adhesion molecules, adherens junction organization,
	GOTERM_CC_DIRECT	plasma membrane, adherens junction, integral component of membrane, catenin complex,
	GOTERM_MF_DIRECT	calcium ion binding, cadherin binding,
	UP_KW_BIOLOGICAL_PROCESS	Cell adhesion,
	UP_KW_CELLULAR_COMPONENT	Membrane, Cell membrane,
	UP_KW_PTM	Cleavage on pair of basic residues,
CALB1 - 396519		calbindin 1(CALB1)
	GOTERM_BP_DIRECT	calcium ion transport, cellular calcium ion homeostasis, short-term memory, long-term memory, locomotory behavior, retina layer formation, sensory perception of pain, metanephric part of ureteric bud development, regulation of cytosolic calcium ion concentration, calcium ion homeostasis, cellular response to organic substance, metanephric collecting duct development, metanephric distal convoluted…
	GOTERM_CC_DIRECT	nucleus, cytosol, vesicle membrane, dendrite, neuron projection, neuronal cell body, terminal bouton, dendritic spine, synapse, postsynaptic membrane, hippocampal mossy fiber to CA3 synapse, glutamatergic synapse, GABA-ergic synapse,
	GOTERM_MF_DIRECT	vitamin D binding, calcium ion binding, zinc ion binding, calcium ion binding involved in regulation of presynaptic cytosolic calcium ion concentration, calcium ion binding involved in regulation of postsynaptic cytosolic calcium ion concentration,
	UP_KW_PTM	Acetylation,
CACNA2D1 - 768444		calcium voltage-gated channel auxiliary subunit alpha2delta 1(CACNA2D1)
	GOTERM_BP_DIRECT	regulation of ion transmembrane transport,
	GOTERM_CC_DIRECT	integral component of membrane, L-type voltage-gated calcium channel complex,
	GOTERM_MF_DIRECT	voltage-gated ion channel activity, voltage-gated calcium channel activity, calcium channel activity,
	KEGG_PATHWAY	MAPK signaling pathway, Cardiac muscle contraction, Adrenergic signaling in cardiomyocytes,
	UP_KW_BIOLOGICAL_PROCESS	Calcium transport, Ion transport, Transport,
	UP_KW_CELLULAR_COMPONENT	Membrane,
	UP_KW_MOLECULAR_FUNCTION	Calcium channel, Ion channel, Voltage-gated channel,
	UP_KW_PTM	Disulfide bond,
CTNNA2 - 396035		catenin alpha 2(CTNNA2)
	GOTERM_BP_DIRECT	neural crest cell migration, axonogenesis, protein localization, cell migration, epithelial cell differentiation, dendrite morphogenesis, brain morphogenesis, regulation of synapse structural plasticity, trigeminal ganglion formation, cell-cell adhesion,
	GOTERM_CC_DIRECT	nucleus, cytoplasm, cytosol, plasma membrane, adherens junction, actin cytoskeleton, catenin complex, axon,
	GOTERM_MF_DIRECT	structural molecule activity, beta-catenin binding, cadherin binding, actin filament binding,
	KEGG_PATHWAY	Adherens junction,
	UP_KW_BIOLOGICAL_PROCESS	Cell adhesion, Differentiation,
	UP_KW_CELLULAR_COMPONENT	Cytoskeleton, Membrane, Nucleus, Cytoplasm, Cell junction, Cell projection, Cell membrane,
	UP_KW_MOLECULAR_FUNCTION	Developmental protein, Developmental protein,
CDC27 - 419960		cell division cycle 27(CDC27)
	GOTERM_BP_DIRECT	metaphase/anaphase transition of mitotic cell cycle, protein ubiquitination, anaphase-promoting complex-dependent catabolic process, positive regulation of mitotic metaphase/anaphase transition, cell division, protein K11-linked ubiquitination,
	GOTERM_CC_DIRECT	nucleoplasm, anaphase-promoting complex, cytoplasm, centrosome, mitotic spindle,
	GOTERM_MF_DIRECT	protein binding, protein phosphatase binding,
	KEGG_PATHWAY	Cell cycle, Oocyte meiosis, Ubiquitin mediated proteolysis, Progesterone-mediated oocyte maturation,
CHMP6 - 428673		charged multivesicular body protein 6(CHMP6)
	GOTERM_BP_DIRECT	plasma membrane repair, membrane budding, mitotic metaphase plate congression, negative regulation of epidermal growth factor-activated receptor activity, protein transport, nuclear envelope reassembly, late endosome to vacuole transport via multivesicular body sorting pathway, viral budding via host ESCRT complex, regulation of protein catabolic process, ubiquitin-dependent protein catabolic pro…
	GOTERM_CC_DIRECT	kinetochore, ESCRT III complex, nuclear pore, lysosomal membrane, multivesicular body, kinetochore microtubule, plasma membrane, midbody, multivesicular body membrane, amphisome membrane,
	GOTERM_MF_DIRECT	macromolecular complex binding, protein N-terminus binding,
	KEGG_PATHWAY	Viral life cycle - HIV-1, Endocytosis, Necroptosis,
	UP_KW_BIOLOGICAL_PROCESS	Protein transport, Transport,
	UP_KW_CELLULAR_COMPONENT	Membrane, Endosome,
	UP_KW_PTM	Lipoprotein, Myristate,
CLIC2 - 422178		chloride intracellular channel 2(CLIC2)
	GOTERM_BP_DIRECT	glutathione metabolic process, chloride transport, regulation of release of sequestered calcium ion into cytosol by sarcoplasmic reticulum, positive regulation of binding, negative regulation of ryanodine-sensitive calcium-release channel activity, chloride transmembrane transport,
	GOTERM_CC_DIRECT	nucleoplasm, cytoplasm, cytosol, plasma membrane, membrane, chloride channel complex,
	GOTERM_MF_DIRECT	glutathione peroxidase activity, voltage-gated ion channel activity, chloride channel activity,
	UP_KW_BIOLOGICAL_PROCESS	Ion transport, Transport,
	UP_KW_CELLULAR_COMPONENT	Membrane, Cytoplasm,
	UP_KW_MOLECULAR_FUNCTION	Ion channel, Voltage-gated channel, Chloride channel,
CCKAR - 422801		cholecystokinin A receptor(CCKAR)
	GOTERM_BP_DIRECT	neuron migration, G-protein coupled receptor signaling pathway, neuropeptide signaling pathway, axonogenesis, forebrain development, regulation of hormone secretion,
	GOTERM_CC_DIRECT	plasma membrane, integral component of plasma membrane, membrane, integral component of membrane,
	GOTERM_MF_DIRECT	G-protein coupled receptor activity, cholecystokinin receptor activity, neuropeptide receptor activity, peptide hormone binding,
	KEGG_PATHWAY	Calcium signaling pathway, Neuroactive ligand-receptor interaction,
	UP_KW_CELLULAR_COMPONENT	Membrane, Cell membrane,
	UP_KW_MOLECULAR_FUNCTION	Receptor, Transducer,
	UP_KW_PTM	Glycoprotein, Lipoprotein, Palmitate, Disulfide bond,
CHRM5 - 428881		cholinergic receptor muscarinic 5(CHRM5)
	GOTERM_BP_DIRECT	gastric acid secretion, G-protein coupled receptor signaling pathway, coupled to cyclic nucleotide second messenger, adenylate cyclase-inhibiting G-protein coupled acetylcholine receptor signaling pathway, chemical synaptic transmission, dopamine transport, transmission of nerve impulse,
	GOTERM_CC_DIRECT	plasma membrane, integral component of plasma membrane, dendrite, synapse, postsynaptic membrane,
	GOTERM_MF_DIRECT	G-protein coupled serotonin receptor activity, G-protein coupled acetylcholine receptor activity, neurotransmitter receptor activity,
	KEGG_PATHWAY	Calcium signaling pathway, Neuroactive ligand-receptor interaction, Regulation of actin cytoskeleton,
	UP_KW_CELLULAR_COMPONENT	Membrane, Postsynaptic cell membrane, Synapse,
	UP_KW_MOLECULAR_FUNCTION	Receptor, Transducer,
COL9A2 - 396524		collagen type IX alpha 2 chain(COL9A2)
	GOTERM_BP_DIRECT	extracellular matrix organization,
	GOTERM_CC_DIRECT	collagen trimer, extracellular space, extracellular matrix,
	GOTERM_MF_DIRECT	extracellular matrix structural constituent,
	KEGG_PATHWAY	Focal adhesion, ECM-receptor interaction,
	UP_KW_CELLULAR_COMPONENT	Extracellular matrix, Secreted,
	UP_KW_PTM	Glycoprotein, Hydroxylation, Proteoglycan, Disulfide bond,
CRYBA2 - 373999		crystallin beta A2(CRYBA2)
	GOTERM_BP_DIRECT	lens development in camera-type eye, visual perception,
	GOTERM_MF_DIRECT	structural constituent of eye lens,
	UP_KW_MOLECULAR_FUNCTION	Eye lens protein,
CUX1 - 101749861		cut like homeobox 1(CUX1)
	GOTERM_BP_DIRECT	regulation of transcription, DNA-templated, intra-Golgi vesicle-mediated transport,
	GOTERM_CC_DIRECT	Golgi membrane, integral component of Golgi membrane,
	GOTERM_MF_DIRECT	RNA polymerase II transcription factor activity, sequence-specific DNA binding, DNA binding,
	UP_KW_BIOLOGICAL_PROCESS	Transcription, Transcription regulation, Transport,
	UP_KW_CELLULAR_COMPONENT	Golgi apparatus, Membrane,
CCNB3 - 396167		cyclin B3(CCNB3)
	GOTERM_BP_DIRECT	regulation of cyclin-dependent protein serine/threonine kinase activity, regulation of G2/M transition of mitotic cell cycle, mitotic cell cycle phase transition, cell division,
	GOTERM_CC_DIRECT	cyclin-dependent protein kinase holoenzyme complex, nucleus, cytoplasm, centrosome,
	GOTERM_MF_DIRECT	cyclin-dependent protein serine/threonine kinase regulator activity, protein kinase binding,
	KEGG_PATHWAY	FoxO signaling pathway, Cell cycle, Cellular senescence, Progesterone-mediated oocyte maturation,
	UP_KW_BIOLOGICAL_PROCESS	Cell cycle, Cell division,
	UP_KW_CELLULAR_COMPONENT	Nucleus,
	UP_KW_MOLECULAR_FUNCTION	Cyclin,
	UP_KW_PTM	Ubl conjugation,
CNPPD1 - 424204		cyclin Pas1/PHO80 domain containing 1(CNPPD1)
	GOTERM_BP_DIRECT	regulation of cyclin-dependent protein serine/threonine kinase activity,
	GOTERM_CC_DIRECT	cyclin-dependent protein kinase holoenzyme complex, nucleus, integral component of membrane,
	GOTERM_MF_DIRECT	cyclin-dependent protein serine/threonine kinase regulator activity, protein kinase binding,
	UP_KW_CELLULAR_COMPONENT	Membrane,
CDK5 - 100190948		cyclin dependent kinase 5(CDK5)
	GOTERM_BP_DIRECT	regulation of transcription involved in G1/S transition of mitotic cell cycle, protein phosphorylation, axonogenesis, synaptic vesicle transport, neuron apoptotic process,
	GOTERM_CC_DIRECT	nucleus, cytoplasm,
	GOTERM_MF_DIRECT	protein serine/threonine kinase activity, cyclin-dependent protein serine/threonine kinase activity, ATP binding,
	UP_KW_MOLECULAR_FUNCTION	Kinase, Serine/threonine-protein kinase, Transferase,
DPH6 - 423294		diphthamine biosynthesis 6(DPH6)
	GOTERM_BP_DIRECT	peptidyl-diphthamide biosynthetic process from peptidyl-histidine,
	GOTERM_MF_DIRECT	diphthine-ammonia ligase activity,
	UP_KW_MOLECULAR_FUNCTION	Ligase,
DMD - 396236		dystrophin(DMD)
	GOTERM_BP_DIRECT	actin filament bundle assembly, actin filament network formation, synaptic signaling,
	GOTERM_CC_DIRECT	cytoplasm, actin filament, plasma membrane, actin filament bundle, sarcolemma, postsynaptic membrane,
	GOTERM_MF_DIRECT	protein binding, zinc ion binding, actin filament binding,
	UP_KW_CELLULAR_COMPONENT	Cytoskeleton, Membrane, Postsynaptic cell membrane, Synapse, Cytoplasm, Cell membrane,
	UP_KW_MOLECULAR_FUNCTION	Actin-binding,
EDF1 - 417286		endothelial differentiation related factor 1(EDF1)
	GOTERM_BP_DIRECT	positive regulation of DNA binding,
	GOTERM_CC_DIRECT	nucleus, nucleoplasm, nucleolus, cytosol,
	GOTERM_MF_DIRECT	TFIID-class transcription factor binding, DNA binding, transcription coactivator activity,
	UP_KW_BIOLOGICAL_PROCESS	Transcription, Transcription regulation,
	UP_KW_CELLULAR_COMPONENT	Nucleus,
	UP_KW_MOLECULAR_FUNCTION	Activator, DNA-binding,
EFNA2 - 395831		ephrin A2(EFNA2)
	GOTERM_BP_DIRECT	axon guidance, osteoclast differentiation, bone remodeling, ephrin receptor signaling pathway,
	GOTERM_CC_DIRECT	plasma membrane, anchored component of membrane,
	GOTERM_MF_DIRECT	ephrin receptor binding,
	KEGG_PATHWAY	MAPK signaling pathway,
	UP_KW_CELLULAR_COMPONENT	Membrane, Cell membrane,
	UP_KW_PTM	Glycoprotein, GPI-anchor, Lipoprotein, Disulfide bond,
LOC770684 - 770684		feather keratin Cos1-1/Cos1-3/Cos2-1-like(LOC770684)
	GOTERM_CC_DIRECT	intermediate filament,
	GOTERM_MF_DIRECT	structural constituent of cytoskeleton,
	UP_KW_CELLULAR_COMPONENT	Keratin,
FOXG1 - 396110		forkhead box G1(FOXG1)
	GOTERM_BP_DIRECT	regulation of transcription from RNA polymerase II promoter, negative regulation of transcription, DNA-templated,
	GOTERM_CC_DIRECT	nucleus,
	GOTERM_MF_DIRECT	transcription factor activity, sequence-specific DNA binding, sequence-specific double-stranded DNA binding,
	KEGG_PATHWAY	FoxO signaling pathway,
	UP_KW_BIOLOGICAL_PROCESS	Transcription, Transcription regulation,
	UP_KW_CELLULAR_COMPONENT	Nucleus,
	UP_KW_DISEASE	Proto-oncogene,
	UP_KW_MOLECULAR_FUNCTION	Developmental protein, DNA-binding, Developmental protein,
HSF1 - 420362		heat shock transcription factor 1(HSF1)
	GOTERM_BP_DIRECT	negative regulation of transcription from RNA polymerase II promoter, MAPK cascade, DNA repair, regulation of transcription, DNA-templated, regulation of transcription from RNA polymerase II promoter, mRNA processing, positive regulation of cell proliferation, response to heat, response to light stimulus, positive regulation of gene expression, negative regulation of protein complex assembly, cel…
	GOTERM_CC_DIRECT	kinetochore, chromatin, nucleus, nucleoplasm, cytoplasm, centrosome, PML body, perinuclear region of cytoplasm, nuclear stress granule, mitotic spindle pole, chaperone complex,
	GOTERM_MF_DIRECT	RNA polymerase II core promoter proximal region sequence-specific DNA binding, core promoter sequence-specific DNA binding, transcriptional activator activity, RNA polymerase II transcription regulatory region sequence-specific binding, DNA binding, transcription factor activity, sequence-specific DNA binding, heat shock protein binding, chromatin DNA binding, protein homodimerization activity, s…
	UP_KW_BIOLOGICAL_PROCESS	DNA damage, DNA repair, Stress response, mRNA processing, mRNA transport, Transcription, Transcription regulation, Transport,
	UP_KW_CELLULAR_COMPONENT	Centromere, Chromosome, Cytoskeleton, Nucleus, Cytoplasm, Kinetochore,
	UP_KW_MOLECULAR_FUNCTION	Activator, DNA-binding,
HGF - 395941		hepatocyte growth factor(HGF)
	GOTERM_BP_DIRECT	positive regulation of protein phosphorylation, proteolysis, positive regulation of gene expression, negative regulation of gene expression, negative regulation of apoptotic process, hepatocyte growth factor receptor signaling pathway, positive regulation of skeletal muscle satellite cell proliferation, negative regulation of satellite cell differentiation,
	GOTERM_CC_DIRECT	extracellular space,
	GOTERM_MF_DIRECT	serine-type endopeptidase activity, receptor binding, growth factor activity,
	KEGG_PATHWAY	MAPK signaling pathway, Calcium signaling pathway, Focal adhesion,
	UP_KW_MOLECULAR_FUNCTION	Serine protease homolog,
	UP_KW_PTM	Zymogen, Pyrrolidone carboxylic acid,
HABP2 - 423898		hyaluronan binding protein 2(HABP2)
	GOTERM_BP_DIRECT	proteolysis,
	GOTERM_CC_DIRECT	extracellular space,
	GOTERM_MF_DIRECT	serine-type endopeptidase activity, calcium ion binding,
	UP_KW_MOLECULAR_FUNCTION	Hydrolase, Protease, Serine protease,
	UP_KW_PTM	Zymogen,
IHH - 395801		indian hedgehog(IHH)
	GOTERM_BP_DIRECT	branching involved in blood vessel morphogenesis, osteoblast differentiation, cell fate specification, heart looping, positive regulation of mesenchymal cell proliferation, epithelial cell morphogenesis, retinal pigment epithelium development, chondrocyte differentiation involved in endochondral bone morphogenesis, regulation of growth plate cartilage chondrocyte proliferation, smoothened signali…
	GOTERM_CC_DIRECT	extracellular space, plasma membrane, extracellular matrix,
	GOTERM_MF_DIRECT	patched binding, calcium ion binding, peptidase activity,
	KEGG_PATHWAY	Hedgehog signaling pathway,
	UP_KW_CELLULAR_COMPONENT	Endoplasmic reticulum, Golgi apparatus, Membrane, Secreted, Cell membrane,
	UP_KW_MOLECULAR_FUNCTION	Developmental protein, Hydrolase, Protease, Transferase, Developmental protein,
	UP_KW_PTM	Autocatalytic cleavage, Lipoprotein, Palmitate,
IMMP2L - 417780		inner mitochondrial membrane peptidase subunit 2(IMMP2L)
	GOTERM_BP_DIRECT	signal peptide processing, protein processing involved in protein targeting to mitochondrion, mitochondrial respiratory chain complex assembly,
	GOTERM_CC_DIRECT	membrane, mitochondrial inner membrane peptidase complex,
	GOTERM_MF_DIRECT	serine-type endopeptidase activity,
	KEGG_PATHWAY	Protein export,
	UP_KW_CELLULAR_COMPONENT	Membrane,
ITGB3 - 374209		integrin subunit beta 3(ITGB3)
	GOTERM_BP_DIRECT	positive regulation of cell-matrix adhesion, cell-substrate junction assembly, cell-matrix adhesion, integrin-mediated signaling pathway, positive regulation of gene expression, positive regulation of fibroblast migration, cell migration, regulation of cell migration, regulation of protein localization, regulation of actin cytoskeleton organization, cell adhesion mediated by integrin, positive re…
	GOTERM_CC_DIRECT	focal adhesion, integrin complex, external side of plasma membrane, cell surface, apical plasma membrane, alphav-beta3 integrin-PKCalpha complex, alpha9-beta1 integrin-ADAM8 complex, glutamatergic synapse,
	GOTERM_MF_DIRECT	fibronectin binding, protein kinase C binding, integrin binding, identical protein binding, fibrinogen binding,
	KEGG_PATHWAY	Virion - Herpesvirus, Phagosome, Focal adhesion, ECM-receptor interaction, Regulation of actin cytoskeleton, Herpes simplex virus 1 infection,
	UP_KW_BIOLOGICAL_PROCESS	Cell adhesion,
	UP_KW_CELLULAR_COMPONENT	Membrane, Cell junction,
	UP_KW_MOLECULAR_FUNCTION	Integrin,
	UP_KW_PTM	Glycoprotein, Disulfide bond,
IMPG1 - 374088		interphotoreceptor matrix proteoglycan 1(IMPG1)
	GOTERM_BP_DIRECT	visual perception, extracellular matrix organization,
	GOTERM_CC_DIRECT	photoreceptor outer segment, photoreceptor inner segment, extracellular region, interphotoreceptor matrix,
	GOTERM_MF_DIRECT	hyaluronic acid binding, heparin binding, chondroitin sulfate binding,
	UP_KW_CELLULAR_COMPONENT	Extracellular matrix, Membrane, Secreted, Cell projection,
	UP_KW_MOLECULAR_FUNCTION	Heparin-binding, Receptor,
	UP_KW_PTM	Glycoprotein,
IFT140 - 416758		intraflagellar transport 140(IFT140)
	GOTERM_BP_DIRECT	intraciliary retrograde transport,
	GOTERM_CC_DIRECT	axoneme, intraciliary transport particle A, ciliary basal body, membrane-bounded organelle,
	GOTERM_MF_DIRECT	protein binding,
LAP3 - 425306		leucine aminopeptidase 3(LAP3)
	GOTERM_BP_DIRECT	proteolysis,
	GOTERM_CC_DIRECT	cytoplasm,
	GOTERM_MF_DIRECT	carboxypeptidase activity, manganese ion binding, metalloaminopeptidase activity,
	KEGG_PATHWAY	Arginine and proline metabolism, Glutathione metabolism, Metabolic pathways,
	UP_KW_MOLECULAR_FUNCTION	Aminopeptidase, Hydrolase, Protease,
LCORL - 422820		ligand dependent nuclear receptor corepressor like(LCORL)
	GOTERM_BP_DIRECT	regulation of transcription from RNA polymerase II promoter,
	GOTERM_CC_DIRECT	nucleus,
	GOTERM_MF_DIRECT	DNA binding,
	UP_KW_BIOLOGICAL_PROCESS	Transcription, Transcription regulation,
	UP_KW_CELLULAR_COMPONENT	Nucleus,
	UP_KW_MOLECULAR_FUNCTION	Activator, DNA-binding,
MASP1 - 407088		mannan binding lectin serine peptidase 1(MASP1)
	GOTERM_BP_DIRECT	complement activation, zymogen activation,
	GOTERM_CC_DIRECT	extracellular region, extracellular space, blood microparticle,
	GOTERM_MF_DIRECT	serine-type endopeptidase activity, calcium ion binding, carbohydrate binding,
	UP_KW_BIOLOGICAL_PROCESS	Immunity, Innate immunity,
	UP_KW_MOLECULAR_FUNCTION	Hydrolase, Protease, Serine protease,
	UP_KW_PTM	Hydroxylation, Zymogen,
MUSTN1 - 404773		musculoskeletal, embryonic nuclear protein 1(MUSTN1)
	GOTERM_BP_DIRECT	chondrocyte differentiation, positive regulation of gene expression, positive regulation of chondrocyte differentiation, chondrocyte proliferation, tissue regeneration, positive regulation of proteoglycan biosynthetic process, positive regulation of chondrocyte proliferation,
	GOTERM_CC_DIRECT	nucleus,
	UP_KW_CELLULAR_COMPONENT	Nucleus,
NPY7R - 416280		neuropeptide Y7 receptor(NPY7R)
	GOTERM_BP_DIRECT	G-protein coupled receptor signaling pathway,
	GOTERM_CC_DIRECT	plasma membrane, membrane, integral component of membrane,
	GOTERM_MF_DIRECT	neuropeptide Y receptor activity,
	KEGG_PATHWAY	Neuroactive ligand-receptor interaction,
	UP_KW_CELLULAR_COMPONENT	Membrane, Cell membrane,
	UP_KW_MOLECULAR_FUNCTION	Neuropeptide, Receptor, Transducer,
	UP_KW_PTM	Lipoprotein, Disulfide bond,
NIPSNAP2 - 417539		nipsnap homolog 2(NIPSNAP2)
	GOTERM_CC_DIRECT	mitochondrion,
NFAT5 - 415866		nuclear factor of activated T-cells 5(NFAT5)
	GOTERM_BP_DIRECT	cytokine production, regulation of transcription from RNA polymerase II promoter, transcription from RNA polymerase II promoter, calcineurin-NFAT signaling cascade,
	GOTERM_CC_DIRECT	nucleus, transcription factor complex,
	GOTERM_MF_DIRECT	RNA polymerase II core promoter proximal region sequence-specific DNA binding, RNA polymerase II transcription factor activity, sequence-specific DNA binding, transcription factor activity, sequence-specific DNA binding, transcription factor binding,
NUDT16L1 - 395557		nudix hydrolase 16 like 1(NUDT16L1)
	GOTERM_BP_DIRECT	negative regulation of double-strand break repair via nonhomologous end joining,
	GOTERM_CC_DIRECT	nucleus, cytoplasm, cytoskeleton, plasma membrane, focal adhesion,
	GOTERM_MF_DIRECT	snoRNA binding,
	UP_KW_CELLULAR_COMPONENT	Cytoskeleton, Membrane, Nucleus, Cytoplasm, Cell junction, Cell membrane,
	UP_KW_MOLECULAR_FUNCTION	RNA-binding,
	UP_KW_PTM	Lipoprotein, Myristate,
OTC - 395735		ornithine carbamoyltransferase(OTC)
	GOTERM_BP_DIRECT	urea cycle, citrulline biosynthetic process, arginine biosynthetic process via ornithine,
	GOTERM_CC_DIRECT	mitochondrion, mitochondrial matrix, intracellular membrane-bounded organelle,
	GOTERM_MF_DIRECT	ornithine carbamoyltransferase activity, amino acid binding,
	KEGG_PATHWAY	Arginine biosynthesis, Metabolic pathways, Biosynthesis of amino acids,
	UP_KW_BIOLOGICAL_PROCESS	Amino-acid biosynthesis, Arginine biosynthesis, Urea cycle,
	UP_KW_CELLULAR_COMPONENT	Mitochondrion,
	UP_KW_MOLECULAR_FUNCTION	Transferase,
PTHLH - 396281		parathyroid hormone like hormone(PTHLH)
	GOTERM_BP_DIRECT	osteoblast development, regulation of growth plate cartilage chondrocyte proliferation, adenylate cyclase-activating G-protein coupled receptor signaling pathway, bone mineralization, regulation of chondrocyte differentiation, regulation of growth plate cartilage chondrocyte differentiation, negative regulation of chondrocyte hypertrophy,
	GOTERM_CC_DIRECT	extracellular region, nucleus, cytoplasm,
	GOTERM_MF_DIRECT	hormone activity, peptide hormone receptor binding,
	UP_KW_CELLULAR_COMPONENT	Nucleus, Cytoplasm, Secreted,
	UP_KW_MOLECULAR_FUNCTION	Hormone,
	UP_KW_PTM	Cleavage on pair of basic residues,
PCM1 - 395204		pericentriolar material 1(PCM1)
	GOTERM_BP_DIRECT	centrosome cycle, microtubule anchoring at centrosome, intraciliary transport involved in cilium assembly, cilium assembly, protein localization to centrosome, positive regulation of intracellular protein transport,
	GOTERM_CC_DIRECT	cytoplasm, centrosome, centriole, centriolar satellite, ciliary basal body,
	UP_KW_BIOLOGICAL_PROCESS	Cilium biogenesis/degradation,
	UP_KW_CELLULAR_COMPONENT	Cytoskeleton, Cytoplasm, Cell projection,
PEX2 - 420192		peroxisomal biogenesis factor 2(PEX2)
	GOTERM_BP_DIRECT	very long-chain fatty acid metabolic process, negative regulation of transcription from RNA polymerase II promoter, fatty acid beta-oxidation, peroxisome organization, protein import into peroxisome matrix, protein destabilization, negative regulation of fibroblast proliferation, negative regulation of epithelial cell proliferation,
	GOTERM_CC_DIRECT	peroxisomal membrane, integral component of peroxisomal membrane, Cdc73/Paf1 complex,
	GOTERM_MF_DIRECT	zinc ion binding, metal ion binding,
	KEGG_PATHWAY	Peroxisome,
	UP_KW_BIOLOGICAL_PROCESS	Protein transport, Transport, Ubl conjugation pathway,
	UP_KW_CELLULAR_COMPONENT	Membrane, Peroxisome,
	UP_KW_MOLECULAR_FUNCTION	Transferase,
PGS1 - 422087		phosphatidylglycerophosphate synthase 1(PGS1)
	GOTERM_BP_DIRECT	cardiolipin biosynthetic process,
	GOTERM_CC_DIRECT	mitochondrion,
	GOTERM_MF_DIRECT	ATP binding, CDP-diacylglycerol-glycerol-3-phosphate 3-phosphatidyltransferase activity,
	KEGG_PATHWAY	Glycerophospholipid metabolism, Metabolic pathways,
	UP_KW_BIOLOGICAL_PROCESS	Lipid metabolism, Lipid biosynthesis, Phospholipid biosynthesis, Phospholipid metabolism,
	UP_KW_CELLULAR_COMPONENT	Mitochondrion,
	UP_KW_MOLECULAR_FUNCTION	Transferase,
PHPT1 - 770750		phosphohistidine phosphatase 1(PHPT1)
	GOTERM_BP_DIRECT	peptidyl-histidine dephosphorylation,
	GOTERM_CC_DIRECT	cytosol,
	GOTERM_MF_DIRECT	protein histidine phosphatase activity,
PAICS - 396534		phosphoribosylaminoimidazole carboxylase and phosphoribosylaminoimidazolesuccinocarboxamide synthase(PAICS)
	GOTERM_BP_DIRECT	'de novo' IMP biosynthetic process,
	GOTERM_CC_DIRECT	cytosol,
	GOTERM_MF_DIRECT	phosphoribosylaminoimidazole carboxylase activity, phosphoribosylaminoimidazolesuccinocarboxamide synthase activity, ATP binding, 5-amino-4-imidazole carboxylate lyase activity,
	KEGG_PATHWAY	Purine metabolism, Metabolic pathways,
	UP_KW_BIOLOGICAL_PROCESS	Purine biosynthesis,
	UP_KW_MOLECULAR_FUNCTION	Decarboxylase, Ligase, Lyase, Multifunctional enzyme,
KCND2 - 374143		potassium voltage-gated channel subfamily D member 2(KCND2)
	GOTERM_BP_DIRECT	neuronal action potential, sensory perception of pain, regulation of ion transmembrane transport, locomotor rhythm, protein homooligomerization, potassium ion transmembrane transport,
	GOTERM_CC_DIRECT	voltage-gated potassium channel complex, postsynaptic density, membrane, integral component of membrane, dendritic spine, perikaryon, postsynaptic membrane, glutamatergic synapse, GABA-ergic synapse, integral component of postsynaptic specialization membrane,
	GOTERM_MF_DIRECT	voltage-gated potassium channel activity, A-type (transient outward) potassium channel activity, protein binding, metal ion binding, voltage-gated ion channel activity involved in regulation of postsynaptic membrane potential,
	UP_KW_BIOLOGICAL_PROCESS	Ion transport, Potassium transport, Transport,
	UP_KW_CELLULAR_COMPONENT	Membrane, Postsynaptic cell membrane, Synapse, Cell junction, Cell projection,
	UP_KW_MOLECULAR_FUNCTION	Ion channel, Potassium channel, Voltage-gated channel,
	UP_KW_PTM	Phosphoprotein,
KCNH6 - 414871		potassium voltage-gated channel subfamily H member 6(KCNH6)
	GOTERM_BP_DIRECT	regulation of transcription from RNA polymerase II promoter, cell differentiation, regulation of ion transmembrane transport, regulation of membrane potential, regulation of ventricular cardiac muscle cell membrane repolarization, potassium ion transmembrane transport, membrane repolarization during action potential, regulation of heart rate by cardiac conduction,
	GOTERM_CC_DIRECT	nucleus, integral component of plasma membrane, membrane, ribonucleoprotein complex,
	GOTERM_MF_DIRECT	RNA polymerase II core promoter proximal region sequence-specific DNA binding, RNA polymerase II transcription factor activity, sequence-specific DNA binding, transcriptional activator activity, RNA polymerase II transcription regulatory region sequence-specific binding, chromatin binding, inward rectifier potassium channel activity, voltage-gated potassium channel activity, sequence-specific DNA…
	UP_KW_BIOLOGICAL_PROCESS	Ion transport, Potassium transport, Transcription, Transcription regulation, Transport,
	UP_KW_CELLULAR_COMPONENT	Membrane, Nucleus,
	UP_KW_MOLECULAR_FUNCTION	Activator, DNA-binding, Ion channel, Potassium channel, Voltage-gated channel,
	UP_KW_PTM	Glycoprotein,
PKIA - 396333		protein kinase (cAMP-dependent, catalytic) inhibitor alpha(PKIA)
	GOTERM_BP_DIRECT	negative regulation of cAMP-dependent protein kinase activity,
	GOTERM_CC_DIRECT	nucleus, cytoplasm,
	GOTERM_MF_DIRECT	cAMP-dependent protein kinase inhibitor activity,
	UP_KW_MOLECULAR_FUNCTION	Protein kinase inhibitor,
LOC419429 - 419429		protein tyrosine phosphatase, non-receptor type 11-like(LOC419429)
	GOTERM_BP_DIRECT	protein dephosphorylation, response to stress,
	GOTERM_CC_DIRECT	cytoplasm,
	GOTERM_MF_DIRECT	protein tyrosine phosphatase activity,
	KEGG_PATHWAY	C-type lectin receptor signaling pathway, Adipocytokine signaling pathway, Herpes simplex virus 1 infection,
	UP_KW_CELLULAR_COMPONENT	Cytoplasm,
	UP_KW_MOLECULAR_FUNCTION	Hydrolase, Protein phosphatase,
PCMTD1 - 421114		protein-L-isoaspartate (D-aspartate) O-methyltransferase domain containing 1(PCMTD1)
	GOTERM_BP_DIRECT	protein modification process,
	GOTERM_CC_DIRECT	cytoplasm,
	GOTERM_MF_DIRECT	protein-L-isoaspartate (D-aspartate) O-methyltransferase activity,
	UP_KW_CELLULAR_COMPONENT	Membrane, Cytoplasm,
	UP_KW_PTM	Lipoprotein, Myristate,
QDPR - 426335		quinoid dihydropteridine reductase(QDPR)
	GOTERM_BP_DIRECT	L-phenylalanine catabolic process, tetrahydrobiopterin biosynthetic process,
	GOTERM_CC_DIRECT	cytoplasm,
	GOTERM_MF_DIRECT	6,7-dihydropteridine reductase activity, NADPH binding, NADH binding,
	KEGG_PATHWAY	Folate biosynthesis, Metabolic pathways,
	UP_KW_CELLULAR_COMPONENT	Membrane,
RARRES2 - 420366		retinoic acid receptor responder (tazarotene induced) 2(RARRES2)
	GOTERM_BP_DIRECT	chemotaxis, inflammatory response, cell differentiation, innate immune response, positive regulation of chemotaxis, regulation of lipid catabolic process,
	GOTERM_CC_DIRECT	extracellular region, extracellular space, extracellular matrix,
	GOTERM_MF_DIRECT	receptor binding,
	UP_KW_BIOLOGICAL_PROCESS	Differentiation,
	UP_KW_CELLULAR_COMPONENT	Secreted,
	UP_KW_MOLECULAR_FUNCTION	Receptor,
	UP_KW_PTM	Disulfide bond,
SEMA3A - 395825		semaphorin 3A(SEMA3A)
	GOTERM_BP_DIRECT	neural crest cell migration, motor neuron axon guidance, negative regulation of axon extension involved in axon guidance, regulation of synapse organization, negative chemotaxis, semaphorin-plexin signaling pathway, fasciculation of motor neuron axon, neuron projection maintenance, negative regulation of protein localization to cell surface, positive regulation of neuron migration,
	GOTERM_CC_DIRECT	extracellular region, extracellular space, cell body, glutamatergic synapse,
	GOTERM_MF_DIRECT	semaphorin receptor binding, neuropilin binding, chemorepellent activity,
	UP_KW_BIOLOGICAL_PROCESS	Differentiation, Neurogenesis,
	UP_KW_CELLULAR_COMPONENT	Secreted,
	UP_KW_MOLECULAR_FUNCTION	Developmental protein, Developmental protein,
	UP_KW_PTM	Glycoprotein, Disulfide bond,
SEMA3E - 374089		semaphorin 3E(SEMA3E)
	GOTERM_BP_DIRECT	angiogenesis, branching involved in blood vessel morphogenesis, neural crest cell migration, negative regulation of cell-matrix adhesion, sprouting angiogenesis, axon guidance, regulation of cell shape, negative regulation of angiogenesis, positive regulation of cell migration, negative regulation of axon extension involved in axon guidance, synapse organization, negative chemotaxis, semaphorin-p…
	GOTERM_CC_DIRECT	extracellular space, integral component of plasma membrane,
	GOTERM_MF_DIRECT	semaphorin receptor binding, neuropilin binding, chemorepellent activity,
	UP_KW_BIOLOGICAL_PROCESS	Angiogenesis, Differentiation, Neurogenesis,
	UP_KW_CELLULAR_COMPONENT	Secreted,
	UP_KW_MOLECULAR_FUNCTION	Developmental protein, Developmental protein,
	UP_KW_PTM	Glycoprotein, Disulfide bond,
SDK1 - 373894		sidekick cell adhesion molecule 1(SDK1)
	GOTERM_BP_DIRECT	homophilic cell adhesion via plasma membrane adhesion molecules, axon guidance, synapse assembly, retina layer formation, cell-cell adhesion,
	GOTERM_CC_DIRECT	plasma membrane, integral component of membrane, axon, synapse,
	GOTERM_MF_DIRECT	protein binding, identical protein binding,
	UP_KW_BIOLOGICAL_PROCESS	Cell adhesion,
	UP_KW_CELLULAR_COMPONENT	Membrane, Synapse, Cell membrane,
	UP_KW_PTM	Glycoprotein, Disulfide bond,
SMAP2 - 419641		small ArfGAP2(SMAP2)
	GOTERM_MF_DIRECT	GTPase activator activity, metal ion binding,
	KEGG_PATHWAY	Endocytosis,
	UP_KW_MOLECULAR_FUNCTION	GTPase activation,
SNRPE - 396180		small nuclear ribonucleoprotein polypeptide E(SNRPE)
	GOTERM_BP_DIRECT	spliceosomal snRNP assembly, mRNA splicing, via spliceosome,
	GOTERM_CC_DIRECT	nucleus, U5 snRNP, U7 snRNP, U1 snRNP, U2 snRNP, U4 snRNP, U12-type spliceosomal complex, telomerase holoenzyme complex, cytosol, methylosome, pICln-Sm protein complex, SMN-Sm protein complex, U4/U6 x U5 tri-snRNP complex, U2-type precatalytic spliceosome, U2-type catalytic step 2 spliceosome, precatalytic spliceosome,
	GOTERM_MF_DIRECT	RNA binding,
	KEGG_PATHWAY	Spliceosome,
	UP_KW_BIOLOGICAL_PROCESS	mRNA processing, mRNA splicing,
	UP_KW_CELLULAR_COMPONENT	Nucleus, Spliceosome, Cytoplasm,
	UP_KW_MOLECULAR_FUNCTION	Ribonucleoprotein, RNA-binding,
SLC17A6 - 422971		solute carrier family 17 member 6(SLC17A6)
	GOTERM_BP_DIRECT	anion transport, synaptic transmission, glutamatergic, regulation of synapse structure or activity, transmembrane transport, neurotransmitter loading into synaptic vesicle,
	GOTERM_CC_DIRECT	integral component of membrane, synaptic vesicle membrane, excitatory synapse,
	GOTERM_MF_DIRECT	L-glutamate transmembrane transporter activity, neurotransmitter transporter activity, transmembrane transporter activity,
	UP_KW_CELLULAR_COMPONENT	Membrane,
SLC4A2 - 395809		solute carrier family 4 member 2(SLC4A2)
	GOTERM_BP_DIRECT	anion transport, bicarbonate transport, regulation of intracellular pH, transmembrane transport,
	GOTERM_CC_DIRECT	plasma membrane, integral component of membrane, basolateral plasma membrane, apical plasma membrane,
	GOTERM_MF_DIRECT	inorganic anion exchanger activity, anion transmembrane transporter activity, anion:anion antiporter activity,
	UP_KW_BIOLOGICAL_PROCESS	Anion exchange, Antiport, Transport,
	UP_KW_CELLULAR_COMPONENT	Membrane, Cell membrane,
	UP_KW_PTM	Methylation,
SPON1 - 395657		spondin 1(SPON1)
	GOTERM_BP_DIRECT	cell adhesion,
	GOTERM_CC_DIRECT	extracellular region, extracellular matrix,
	GOTERM_MF_DIRECT	metal ion binding,
	UP_KW_BIOLOGICAL_PROCESS	Cell adhesion,
	UP_KW_CELLULAR_COMPONENT	Extracellular matrix, Secreted,
	UP_KW_PTM	Glycoprotein, Disulfide bond,
SOCS3 - 395299		suppressor of cytokine signaling 3(SOCS3)
	GOTERM_BP_DIRECT	JAK-STAT cascade, negative regulation of signal transduction, protein ubiquitination, intracellular signal transduction, regulation of growth, negative regulation of tyrosine phosphorylation of STAT protein, negative regulation of apoptotic process, positive regulation of cell differentiation, negative regulation of insulin receptor signaling pathway, phosphatidylinositol phosphorylation, negativ…
	GOTERM_CC_DIRECT	phosphatidylinositol 3-kinase complex,
	GOTERM_MF_DIRECT	phosphotyrosine binding, 1-phosphatidylinositol-3-kinase regulator activity,
	KEGG_PATHWAY	Ubiquitin mediated proteolysis, Insulin signaling pathway, Adipocytokine signaling pathway, Influenza A, Herpes simplex virus 1 infection,
	UP_KW_BIOLOGICAL_PROCESS	Growth regulation, Ubl conjugation pathway,
	UP_KW_MOLECULAR_FUNCTION	Signal transduction inhibitor,
	UP_KW_PTM	Phosphoprotein,
SYNGR2 - 100859110		synaptogyrin 2(SYNGR2)
	GOTERM_CC_DIRECT	integral component of membrane, synaptic vesicle membrane, neuromuscular junction,
	UP_KW_CELLULAR_COMPONENT	Membrane,
STXBP6 - 423299		syntaxin binding protein 6(STXBP6)
	GOTERM_BP_DIRECT	exocytosis, Golgi to plasma membrane transport, SNARE complex assembly, regulation of SNARE complex assembly,
	GOTERM_CC_DIRECT	exocyst, plasma membrane, integral component of membrane,
	GOTERM_MF_DIRECT	phosphatidylinositol-4,5-bisphosphate binding,
TNS3 - 420792		tensin 3(TNS3)
	GOTERM_BP_DIRECT	dephosphorylation,
	GOTERM_MF_DIRECT	protein binding, phosphatase activity,
	UP_KW_CELLULAR_COMPONENT	Cell junction, Cell projection,
	UP_KW_MOLECULAR_FUNCTION	Hydrolase, Protein phosphatase,
TK1 - 395719		thymidine kinase 1(TK1)
	GOTERM_BP_DIRECT	thymidine metabolic process, protein homotetramerization, DNA biosynthetic process,
	GOTERM_CC_DIRECT	cytoplasm,
	GOTERM_MF_DIRECT	thymidine kinase activity, ATP binding, zinc ion binding, identical protein binding,
	KEGG_PATHWAY	Pyrimidine metabolism, Drug metabolism - other enzymes, Metabolic pathways, Nucleotide metabolism,
	UP_KW_BIOLOGICAL_PROCESS	DNA synthesis,
	UP_KW_CELLULAR_COMPONENT	Cytoplasm,
	UP_KW_MOLECULAR_FUNCTION	Kinase, Transferase,
	UP_KW_PTM	Phosphoprotein, Ubl conjugation,
TFEB - 419922		transcription factor EB(TFEB)
	GOTERM_BP_DIRECT	regulation of transcription from RNA polymerase II promoter, humoral immune response, positive regulation of transcription, DNA-templated,
	GOTERM_CC_DIRECT	nucleus,
	GOTERM_MF_DIRECT	RNA polymerase II core promoter proximal region sequence-specific DNA binding, RNA polymerase II transcription factor activity, sequence-specific DNA binding, DNA binding, protein dimerization activity,
	KEGG_PATHWAY	Calcium signaling pathway, Mitophagy - animal,
TMEM123 - 418984		transmembrane protein 123(TMEM123)
	GOTERM_BP_DIRECT	oncosis,
	GOTERM_CC_DIRECT	external side of plasma membrane, integral component of membrane, cytoplasmic vesicle,
	UP_KW_CELLULAR_COMPONENT	Membrane,
	UP_KW_PTM	Glycoprotein,
TNFSF15 - 417247		tumor necrosis factor superfamily member 15(TNFSF15)
	GOTERM_BP_DIRECT	apoptotic process, activation of cysteine-type endopeptidase activity involved in apoptotic process, immune response, signal transduction, activation of NF-kappaB-inducing kinase activity,
	GOTERM_CC_DIRECT	extracellular region, plasma membrane, membrane, integral component of membrane,
	GOTERM_MF_DIRECT	tumor necrosis factor receptor binding,
	KEGG_PATHWAY	Cytokine-cytokine receptor interaction,
	UP_KW_CELLULAR_COMPONENT	Membrane,
YARS - 419666		tyrosyl-tRNA synthetase(YARS)
	GOTERM_BP_DIRECT	tyrosyl-tRNA aminoacylation,
	GOTERM_CC_DIRECT	cytoplasm, cytosol, nuclear body,
	GOTERM_MF_DIRECT	tRNA binding, tyrosine-tRNA ligase activity, ATP binding,
	KEGG_PATHWAY	Aminoacyl-tRNA biosynthesis,
	UP_KW_BIOLOGICAL_PROCESS	Protein biosynthesis,
	UP_KW_CELLULAR_COMPONENT	Nucleus, Cytoplasm,
	UP_KW_MOLECULAR_FUNCTION	Aminoacyl-tRNA synthetase, Ligase, RNA-binding, tRNA-binding,
USP4 - 415937		ubiquitin specific peptidase 4(USP4)
	GOTERM_BP_DIRECT	ubiquitin-dependent protein catabolic process, protein deubiquitination,
	GOTERM_CC_DIRECT	nucleus, cytoplasm,
	GOTERM_MF_DIRECT	thiol-dependent ubiquitin-specific protease activity,
	UP_KW_BIOLOGICAL_PROCESS	Ubl conjugation pathway,
	UP_KW_CELLULAR_COMPONENT	Nucleus, Cytoplasm,
	UP_KW_MOLECULAR_FUNCTION	Hydrolase, Protease, Thiol protease,
VIP - 396323		vasoactive intestinal peptide(VIP)
	GOTERM_BP_DIRECT	positive regulation of endothelial cell proliferation, adenylate cyclase-activating G-protein coupled receptor signaling pathway, phospholipase C-activating G-protein coupled receptor signaling pathway, learning or memory, gene expression, positive regulation of gene expression, positive regulation of epinephrine secretion, regulation of protein localization, negative regulation of apoptotic proc…
	GOTERM_CC_DIRECT	extracellular region, extracellular space, neuron projection, perikaryon,
	GOTERM_MF_DIRECT	neuropeptide hormone activity, peptide hormone receptor binding,
	KEGG_PATHWAY	Neuroactive ligand-receptor interaction,
	UP_KW_CELLULAR_COMPONENT	Secreted,
	UP_KW_MOLECULAR_FUNCTION	Hormone,
	UP_KW_PTM	Amidation, Cleavage on pair of basic residues,
ZBTB48 - 419370		zinc finger and BTB domain containing 48(ZBTB48)
	GOTERM_BP_DIRECT	regulation of transcription from RNA polymerase II promoter,
	GOTERM_CC_DIRECT	nucleus,
	GOTERM_MF_DIRECT	RNA polymerase II core promoter proximal region sequence-specific DNA binding, RNA polymerase II transcription factor activity, sequence-specific DNA binding, protein binding,
